# Supplementary material for: Integrative phenotypic and functional genomic characterization of virulence and antimicrobial resistance in Salmonella enterica isolates from reptiles
Source: Front Microbiol. 2026 May 20;17:1841627. doi: 10.3389/fmicb.2026.1841627 (PMC13230192; doi:10.3389/fmicb.2026.1841627)
Supplement: Supplementary file 1 [file Table_1.xlsx]

## Sheet: Sheet1
Year	Ssample name	Host	Species	Subspecies	Sero group	Serotype
2018	18-01	Turtle	Salmonella enterica	enterica	C	Braenderup
	18-02	Turtle			N/D	N/D
	18-03	Turtle			N/D	N/D
	18-04	Turtle			C	N/D
	18-05	Turtle			N/D	N/D
	18-06	Turtle			N/D	N/D
	18-07	Turtle			N/D	N/D
	18-08	Turtle			B	N/D
	18-09	Turtle	Salmonella enterica	enterica	B	Sandiego
	18-10	Turtle	Salmonella enterica	enterica	C	Newport
2019	19-01	Allegator	Salmonella enterica	enterica	N/D	Oranienburg
	19-02	Snake	Salmonella enterica	enterica	N/D	III_48:i:z
	19-03	Snake	Salmonella enterica	enterica	N/D	III-61:i:z
2020	20-01	Iguana			N/D	ND
	20-02	Snake			N/D	III_40:z36:_
	20-03	Snake	Salmonella enterica	enterica	N/D	Newport
	20-04	Snake	Salmonella enterica	enterica	N/D	III 38:k:z35
	20-05	Snake	Salmonella enterica	houtene	N/D	N/D
	20-06	Tortoise	Salmonella enterica	enterica	C	Oranienburg
2021	21-01	Gecko	Salmonella enterica	enterica	N/D	lll_61:l,v:z35
	21-02	Tortoise	Salmonella enterica	enterica	N/D	Saintpaul
	21-03	Snake	Salmonella enterica	enterica	N/D	lll_50:r:z
	21-04	Dragon	Salmonella enterica	enterica	N/D	Kisarawe
	21-05	Snake	Salmonella enterica	enterica	N/D	lll_35:k:z53
2022
2023	23-01	Turtle	Salmonella enterica	diarizonae	N/D	III_50:k:z
	23-02	Snake	Salmonella enterica	enterica	N/D	III_57:k:e,n,x,z15
2024	24-01	Snake	Salmonella enterica	enterica	C	Newport
	24-02	Turtle	Salmonella enterica	diarizonae	N/D	IIIb61:1,v:1,5,7
	24-03	Tortoise			N/D	N/D
25	25-01	Turtle	Salmonella enterica	enterica	C	Braenderup
	25-02	Snake	Salmonella enterica	diarizonae	N/D	IIIb57:k:e,n,x,z15
	25-03	Snake	Salmonella enterica	arizonae	N/D	40:z36:-
	25-04	Snake	Salmonella enterica	diarizonae	N/D	IIIb38:(k):z35
								23
	N/D- Text not requested or Not determined
