# Supplementary material for: Integrative phenotypic and functional genomic characterization of virulence and antimicrobial resistance in Salmonella enterica isolates from reptiles
Source: Front Microbiol. 2026 May 20;17:1841627. doi: 10.3389/fmicb.2026.1841627 (PMC13230192; doi:10.3389/fmicb.2026.1841627)
Supplement: Supplementary file 2 [file Table_2.xlsx]

## Sheet: Sheet1
AMR genes identified by PATRICK Database (Wattam et al., 2017)
Published name	PLFam	PGFam	Product
AAC(6')-Ic,f,g,h,j,k,l,r-z	PLF_590_00000125	PGF_00029718	Aminoglycoside N(6')-acetyltransferase (EC 2.3.1.82) => AAC(6')-Ic,f,g,h,j,k,l,r-z
AcrAB-TolC	PLF_590_00000114	PGF_00029683	Multidrug efflux system AcrAB-TolC, inner-membrane proton/drug antiporter AcrB (RND type)
AcrR	PLF_590_00003514	PGF_05410572	Transcriptional regulator of acrAB operon, AcrR
AcrA	PLF_590_00002119	PGF_00945778	Multidrug efflux system AcrAB-TolC, membrane fusion component AcrA
AcrD	PLF_590_00000199	PGF_03376567	Aminoglycosides efflux system AcrAD-TolC, inner-membrane proton/drug antiporter AcrD (RND type)
AcrE	PLF_590_00000543	PGF_00029699	Multidrug efflux system AcrEF-TolC, membrane fusion component AcrE
AcrEF-TolC	PLF_590_00000125	PGF_00029718	Multidrug efflux system AcrEF-TolC, inner-membrane proton/drug antiporter AcrF RND
AcrZ	PLF_590_00003403	PGF_01522203	AcrZ membrane protein associated with AcrAB-TolC multidrug efflux pump
Alr	PLF_590_00001116	PGF_08932911	Alanine racemase (EC 5.1.1.1)
	PLF_590_00003576
BcrC	PLF_590_00002901	PGF_07324755	Undecaprenyl-diphosphatase BcrC (EC 3.6.1.27), conveys bacitracin resistance
Ddl	PLF_590_00000584	PGF_10518532	D-alanine--D-alanine ligase (EC 6.3.2.4)
dxr	PLF_590_00001276	PGF_09077460	1-deoxy-D-xylulose 5-phosphate reductoisomerase (EC 1.1.1.267)
EF-G	PLF_590_00001263	PGF_00060409	Translation elongation factor G
EF-Tu	PLF_590_00000020	PGF_00060428	Translation elongation factor Tu
EmrR	PLF_590_00001837	PGF_00060255	Multidrug resistance regulator EmrR (MprA)
EmrAB-OMF	PLF_590_00001926	PGF_01114144	Multidrug efflux system EmrAB-OMF, inner-membrane proton/drug antiporter EmrB MFS
EmrA	PLF_590_00002421	PGF_00454030	Multidrug efflux system EmrAB-OMF, membrane fusion component EmrA
AcrR	PLF_590_00003514	PGF_05410572	Transcriptional regulator of acrAB operon, AcrR
EmrE		PGF_08027040	Small multidrug resistance (SMR) efflux transporter EmrE, broad substrate specificity
inhA, fabI	PLF_590_00016310	PGF_02753825	Enoyl-[acyl-carrier-protein] reductase [NADH] (EC 1.3.1.9), FabV refractory to triclosan
folA, Dfr	PLF_590_00002838	PGF_09348764	Dihydrofolate reductase (EC 1.5.1.3)
folP	PLF_590_00000753	PGF_01853493	Dihydropteroate synthase (EC 2.5.1.15)
GdpD	PLF_590_00000971	PGF_02951997	Glycerophosphoryl diester phosphodiesterase (EC 3.1.4.46)
	PLF_590_00002984	PGF_04776928
	PLF_590_00087377
gidB	PLF_590_00001982	PGF_00008838	16S rRNA (guanine (527)-N (7))-methyltransferase (EC 2.1.1.170)
gyrA	PLF_590_00000441	PGF_03272313	DNA gyrase subunit A (EC 5.99.1.3)
gyrB	PLF_590_00000365	PGF_06703483	DNA gyrase subunit B (EC 5.99.1.3)
H-NS	PLF_590_00002389	PGF_03919925	DNA-binding protein H-NS
	PLF_590_00004668
inhA, fabI	PLF_590_00002841	PGF_10160552	Enoyl-[acyl-carrier-protein] reductase [NADH] (EC 1.3.1.9)
Iso-tRNA	PLF_590_00000236	PGF_05171623 (12)	Isoleucyl-tRNA synthetase (EC 6.1.1.5
kasA	PLF_590_00001354	PGF_06652053	3-oxoacyl-[acyl-carrier-protein] synthase, KASII (EC 2.3.1.17
	PLF_590_00019526
	PLF_590_00060386
KatG	PLF_590_00000617	PGF_00416702	Catalase-peroxidase KatG (EC 1.11.1.21)
Mac A	PLF_590_00001231	PGF_00018522	Macrolide-specific efflux protein MacA
	PLF_590_00019614
Mac B	PLF_590_00000215	PGF_00668429	Macrolide export ATP-binding/permease protein MacB
	PLF_590_00060362
Mar A	PLF_590_00003069	PGF_00023306	Multiple antibiotic resistance protein MarA
Mar B	PLF_590_00003196	PGF_00023307	Multiple antibiotic resistance protein MarB
Mar R	PLF_590_00002560	PGF_00023308	Multiple antibiotic resistance protein MarR
MdfA/Cmr	PLF_590_00000801	PGF_00466006	Multidrug efflux pump MdfA/Cmr (of MFS type), broad spectrum
MdtA	PLF_590_00003240	PGF_05768576	Multidrug efflux system MdtABC-TolC, membrane fusion component MdtA
MdtC	PLF_590_00000263	PGF_05119600	Multidrug efflux system MdtABC-TolC, inner-membrane proton/drug antiporter MdtC (RND type)
MdtB	PLF_590_00000085	PGF_05149076	Multidrug efflux system MdtABC-TolC, inner-membrane proton/drug antiporter MdtB (RND type)
MdtL	PLF_590_00000731	PGF_07136954	Multidrug efflux pump MdtL (of MFS type)
MdtM	PLF_590_00001156	PGF_02892204	Multidrug efflux pump MdtM (of MFS type)
MexP	PLF_590_00003558	PGF_00955235	Multidrug efflux system, membrane fusion component
MexQ	PLF_590_00003429	PGF_03037364	Multidrug efflux system, inner membrane proton/drug antiporter (RND type) MexQ of MexPQ-OpmE system
MurA	PLF_590_00001191	PGF_00900122	UDP-N-acetylglucosamine 1-carboxyvinyltransferase (EC 2.5.1.7)
OprM/OprM family	PLF_590_00000820	PGF_02877544	Multidrug efflux system, outer membrane factor lipoprotein of OprM/OprM family
OxyR	PLF_590_00002547	PGF_05873936	Hydrogen peroxide-inducible genes activator OxyR
PgsA	PLF_590_00001875	PGF_03295678	CDP-diacylglycerol--glycerol-3-phosphate 3-phosphatidyltransferase (EC 2.7.8.5)
rho	PLF_590_00001094	PGF_00057483	Transcription termination factor Rho
rpoB	PLF_590_00000291	PGF_02797402	DNA-directed RNA polymerase beta subunit (EC 2.7.7.6)
rpoC	PLF_590_00039840	PGF_02704551	DNA-directed RNA polymerase beta' subunit (EC 2.7.7.6)
S10p	PLF_590_00003204	PGF_00049828	SSU ribosomal protein S10p (S20e)
SugE	PLF_590_00000643	PGF_08031207	Small multidrug resistance (SMR) efflux transporter SugE, quaternary ammonium compounds
Tet(A)	PLF_590_00006425	PGF_03114542	Tetracycline resistance, MFS efflux pump Tet(A)
TolC/OpmH	PLF_590_00001611	PGF_00490053	Outer membrane channel TolC (OpmH)
