# Supplementary material for: Integrative phenotypic and functional genomic characterization of virulence and antimicrobial resistance in Salmonella enterica isolates from reptiles
Source: Front Microbiol. 2026 May 20;17:1841627. doi: 10.3389/fmicb.2026.1841627 (PMC13230192; doi:10.3389/fmicb.2026.1841627)
Supplement: Supplementary file 3 [file Table_3.xlsx]

## Sheet: Sheet1
Isolates	Infectio type	Genes
		csgA	csgB	csgC	cgsD	csgE	csgF	csgG	fimA	fimC	fimD	fimF	fimH	fimI	fimW	fimY	fimZ	lpfA	lpfB	lpfC	lpfD	lpfE	faeC	faeD	faeE	ratB	siiE	shdA	sinH	misL	gtrA	galF	galU	gtrB	gmd	gmhA/lpcA	kdsA	manB	ugd	rcsB	kpsD	tcpC	tviB	tviC	tviD	tviE	vexA	vexB	vexC
SAL 18 VL NY FL 0020	Gastroenteritis	1	1	1	0	1	1	1	0	1	1	1	1	1	0	0	0	1	1	1	1	1	0	0	0	1	0	0	1	1	1	0	0	1	0	1	1	0	0	0	0	0	0	0	0	0	0	0	0
SAL 19 VL NY FL0028	Gastroenteritis	1	1	1	0	1	1	1	0	1	1	1	1	1	0	0	0	1	1	1	1	1	1	1	1	0	0	0	1	1	0	0	1	1	0	1	1	0	0	0	0	1	0	1	0	0	0	0	0
SAL 20 VL NY FL 0027	Gastroenteritis	1	1	1	0	1	1	1	0	1	1	1	1	1	0	0	0	1	1	1	1	1	1	1	1	0	0	0	1	1	0	0	0	1	0	1	1	0	0	0	0	1	0	1	0	0	0	0	0
SAL 21 VL NY FL 0020	Gastroenteritis	1	1	1	0	1	1	1	0	0	0	0	0	0	0	0	0	1	1	1	1	1	0	0	0	1	0	0	0	1	0	0	0	0	0	0	1	0	0	0	0	0	0	0	0	0	0	0	0
SAL 20 VL NY FL 0013	Gastroenteritis	1	1	1	0	1	1	1	0	1	1	1	1	1	0	0	0	1	1	1	1	1	0	0	0	0	0	0	0	0	0	0	0	0	0	1	1	0	0	0	0	0	0	0	0	0	0	0	0
SAL 21 VL NY FL 0013	Gastroenteritis	1	1	1	0	1	1	1	0	1	1	1	1	1	0	0	0	1	1	1	1	1	0	0	0	0	0	0	0	1	0	0	0	0	0	1	1	0	0	0	0	0	0	0	0	0	0	0	0
SAL-23-VL-NY-FL-0008	Gastroenteritis	1	1	1	0	1	1	1	0	1	1	1	1	1	0	0	0	1	1	1	1	1	0	0	0	0	0	0	0	1	0	0		0	0	0	1	0	0	0	0	0	0	0	0	0	0	0	0
SAL-20-VL-NY-FL-0001	Systemic	1	1	1	0	1	1	1	0	1	1	1	1	1	0	0	0	1	1	1	1	1	0	0	0	0	0	0	0	0	0	0	0	0	0	1	1	0	0	0	1	0	1	1	1	1	1	1	1
SAL-21-VL-NY-FL-0021	Systemic	1	1	1	0	1	1	1	0	1	1	1	1	1	0	0	0	1	1	1	1	1	0	0	0	0	0	0	0	1	0	0	0	0	1	1	1	1	0	0	0	0	0	0	0	0	0	0	0
SAL-23-VL-NY-FL-0006	Systemic	1	1	1	1	1	1	1	0	1	1	1	1	1	0	0	0	1	1	1	1	1	0	0	0	0	0	0	0	1	0	0	0	0	1	1	1	0	0	0	0	0	0	0	0	0	0	0	0
SAL-24-VL-NY-FL-0008	Systemic	1	1	1	1	1	1	1	0	1	1	1	1	1	0	0	0	1	1	1	1	1	0	1	1	1	0	1	1	1	1	0	0	1	0	1	1	0	0	0	0	0	0	0	0	0	0	0	0
SAL-24-VL-NY-FL-0012	Systemic	1	1	1	1	1	1	1	0	1	1	1	1	1	0	0	0	0	0	0	0	0	0	0	0	0	0	0	1	1	0	0	1	1	0	1	1	0	0	0	0	0	0	0	0	0	0	0	0
SAL-25-FL-0015	N/A	0	0	1	1	1	1	1	1	1	1	1	1	1	1	1	1	0	0	0	0	0	0	0	0	0	0	0	0	0	0	1	0	1	1	0	1	0	1	1	0	0	0	0	0	0	0	0	0
SAL-25W-FL-0001	N/A	0	0	1	1	1	1	1	1	1	1	1	1	1	1	1	1	0	0	0	0	0	0	0	0	1	1	0	1	1	0	1	0	0	1	0	1	0	1	1	0	0	0	0	0	0	0	0	0
		1- Gene detected
		0- Gene not detected
[truncated: 190 more columns]
